# Supplementary material for: Smoking Cessation Interventions and Abstinence Outcomes for People Living in Rural, Regional, and Remote Areas of Three High-Income Countries: A Systematic Review
Source: Nicotine Tob Res. 2023 Jun 20;25(11):1709–18. doi: 10.1093/ntr/ntad098 (PMC10475608; doi:10.1093/ntr/ntad098)
Supplement: ntad098_suppl_Supplementary_Materials [file ntad098_suppl_supplementary_materials.zip]

Archive with 4 entries (4 files):
- R2_RRRSCI_Supplement_4_prisma_checklist_060423_FINAL.docx
- R2_RRRSCI_Supplement_1_search_strategy_060423_FINAL.docx
- R2_RRRSCI_Supplement_2_study_details_060423_FINAL.docx
- R2_RRRSCI_Supplement_3_intervention_outcomes_060423_FINAL.docx
